# Supplementary material for: Targeting the Cell Wall Salvage Pathway: Dual-Enzyme Inhibition of AmgK and MurU as a Strategy Against Antibiotic Resistance
Source: Int J Mol Sci. 2025 Jul 30;26(15):7368. doi: 10.3390/ijms26157368 (PMC12346966; doi:10.3390/ijms26157368)
Supplement: Supplementary file 1 [file ijms-26-07368-s001.zip]

Archive with 1 entries (1 files):
- ijms-3666762-supplementary.pdf
